# Supplementary material for: Association of Germline Variation in Driver Genes with Breast Cancer Risk in Chilean Population
Source: Int J Mol Sci. 2023 Nov 8;24(22):16076. doi: 10.3390/ijms242216076 (PMC10671568; doi:10.3390/ijms242216076)
Supplement: Supplementary file 1 [file ijms-24-16076-s001.zip]

Archive with 2 entries (2 files):
- Sup Table 1.pdf
- Sup Table 2.pdf
